# Supplementary material for: Cross-Modal Perceptual Organization in Works of Art
Source: Iperception. 2020 Aug 27;11(4):2041669520950750. doi: 10.1177/2041669520950750 (PMC7459189; doi:10.1177/2041669520950750)
Supplement: sj-xlsx-17-ipe-10.1177_2041669520950750 - Supplemental material for Cross-Modal Perceptual Organization in Works of Art [file sj-xlsx-17-ipe-10.1177_2041669520950750.xlsx]

## Sheet: 1
Supplemental Table 1
Standard Deviations of the Rating Values for Each Adjective and for Each Painting Given by the 32 Participants.
	PAINTING
	1	2	3	4	5	6	7	8	9	10	11	12	13	14	15
Fiery	23	28	26	21	18	23	21	15	21	22	19	28	27	18	20
Warm	32	23	28	23	26	26	20	20	23	22	20	25	24	21	25
Calm	29	27	26	26	29	25	22	30	21	27	22	27	26	26	32
Consonant	26	32	26	29	30	29	28	29	25	27	28	30	32	31	32
Sweet	24	26	21	28	28	26	22	26	22	25	24	27	24	26	26
Grave	24	19	23	19	25	24	23	24	22	22	20	24	23	22	18
Bright	22	22	27	26	14	22	25	29	23	17	22	21	25	21	17
Soft	27	24	25	26	24	25	29	26	24	25	24	25	23	26	22
Pleasant	29	28	27	24	27	26	25	28	28	20	29	26	30	28	20
Serene	24	28	25	29	28	22	27	24	19	28	23	23	28	24	21
Static	28	25	25	27	30	18	23	27	26	23	24	26	21	16	28
Note. See section General materials for the correspondence between numbers and stimuli.

## Sheet: 2
Supplemental Table 2
Standard Deviations of the Rating Values for Each Adjective and for Each Musical Excerpt Given by the 32 Participants.
	MUSICAL EXCERPT
	1	2	3	4	5	6	7	8	9	10	11	12	13	14
Fiery	20	22	21	27	23	14	20	27	18	16	20	24	19	13
Warm	23	22	22	28	20	28	28	23	21	20	25	25	23	25
Calm	16	25	23	17	27	21	20	27	22	21	23	23	17	20
Consonant	20	23	26	26	24	29	26	26	20	26	25	25	25	26
Sweet	20	20	23	22	17	25	17	21	21	24	25	24	24	21
Grave	22	20	20	21	25	20	26	17	23	23	23	18	26	23
Bright	23	26	17	20	29	25	27	22	24	29	23	22	26	26
Soft	21	24	25	22	24	26	21	27	19	24	25	23	21	20
Pleasant	25	25	27	27	26	26	31	26	18	28	24	25	24	26
Serene	23	26	25	28	25	27	20	19	22	28	26	23	26	22
Static	18	20	23	23	27	16	20	27	22	23	20	24	18	13
Note. See section General materials for the correspondence between numbers and stimuli.
